# Supplementary material for: Rationalisation of Antifungal Properties of α-Helical Pore-Forming Peptide, Mastoparan B
Source: Molecules. 2022 Feb 21;27(4):1438. doi: 10.3390/molecules27041438 (PMC8879275; doi:10.3390/molecules27041438)
Supplement: Supplementary file 1 [file molecules-27-01438-s001.zip]

Archive with 3 entries (3 files):
- molecules-1497164-Supplementary.pdf
- molecules-1497164-Table S1.xlsx
- molecules-1497164-Table S2.xlsx
